# Supplementary material for: Dietary Supplementation with Methionine and Lysine Enhances Antioxidant Function and Muscle Quality of Hefang Crucian Carp (Carassius auratus)
Source: Animals (Basel). 2026 May 27;16(11):1636. doi: 10.3390/ani16111636 (PMC13255624; doi:10.3390/ani16111636)
Supplement: Supplementary file 1 [file animals-16-01636-s001.zip]

Archive with 1 entries (1 files):
- animals-4285534-supplementary.pdf
